# Supplementary material for: Phase Transitions of Cu and Fe at Multiscales in an Additively Manufactured Cu–Fe Alloy under High-Pressure
Source: Nanomaterials (Basel). 2022 Apr 29;12(9):1514. doi: 10.3390/nano12091514 (PMC9104048; doi:10.3390/nano12091514)
Supplement: Supplementary file 1 [file nanomaterials-12-01514-s001.zip]

Archive with 10 entries (9 files):
- nanomaterials-1669237-supplementary/
- nanomaterials-1669237-supplementary/Supplementary Files Description.pdf
- nanomaterials-1669237-supplementary/Video S1.mp4
- nanomaterials-1669237-supplementary/Video S2.mp4
- nanomaterials-1669237-supplementary/Video S3.mp4
- nanomaterials-1669237-supplementary/Video S4.mp4
- nanomaterials-1669237-supplementary/Video S5.mp4
- nanomaterials-1669237-supplementary/Video S6.mp4
- nanomaterials-1669237-supplementary/Video S7.mp4
- nanomaterials-1669237-supplementary/Video S8.mp4
